# Supplementary material for: Who should receive treatment? An empirical enquiry into the relationship between societal views and preferences concerning healthcare priority setting
Source: PLoS One. 2018 Jun 27;13(6):e0198761. doi: 10.1371/journal.pone.0198761 (PMC6021057; doi:10.1371/journal.pone.0198761)
Supplement: S2 File — (CSV) [file pone.0198761.s002.csv]

DLNMID	Q1_1	Q1_2	Q1_3	Q1_4	Q1_5	Q1_6	Q1_7	Q1_8	Q1_9	Q1_10	Q1_11	Q1_12	Q1_13	Q1_14	factor_type3	QE_type_respondent	QE3a_scen1	QE3a_prefopt	QE3a_prefscale	QE3b_scale	QE3c_scale	QE3b	QE3c	QE3d	QE3d_edited	QE3dt	QE3_QoL	QE3_LoL	QE3a_keuze	QE4a_scen2	QE4a_prefopt	QE4_scAB	QE4b_sc	QE4c_sc	QE4a_prefscalediff	QE4b_scalediff	QE4c_scalediff	QE4b	QE4c	QE4d	QE4d_edited	QE4dt	QE4_LoL	QE4a_keuze	QE5a_scen3	QE5a_prefopt	QE5a_prefscale	QE5b_scale	QE5c_scale
167635098	4	4	4	4	4	4	4	4	4	4	4	4	4	4	99999997	0	99999997							99999996	99999996	weet niet			99999998	99999997										99999996	99999996	Weet niet		99999998	99999997
167625789	4	4	4	4	4	4	4	4	4	4	4	4	4	4	99999997	0	99999997							99999996	99999996	geen mening			99999998	99999997										99999996	99999996	geen mening		99999998	99999997
167635681	4	4	4	4	4	4	4	4	4	4	4	4	4	4	99999997	0	99999997							1	1	0			3	99999997										1	1	0		3	99999997
167632758	4	4	4	4	4	4	4	4	4	4	4	4	4	4	99999997	0	99999997							1	1	0			3	99999997										1	1	0		3	99999997
167626863	7	7	7	7	7	7	7	7	7	7	7	7	7	7	99999997	0	99999997							2	2	0			4	99999997										1	1	0		3	99999997
167635527	4	4	4	4	4	4	4	4	4	4	4	4	4	4	99999997	1	99999997							1	1	0			3	99999997										1	1	0		3	1	1	2	2
167631337	5	1	5	3	6	1	4	1	3	3	4	1	4	3	99999997	1	1	1	2,5	2,5		6					2,5		1	99999997										1	1	0		3	1	1	6	6
167636221	4	4	4	4	4	4	4	4	4	4	4	4	4	4	99999997	1	2	2	2		2		5					2	2	1	1	1,5	1,5		1,5	1,5		2					1,5	1	2	2	6		6
167636522	7	7	7	7	7	7	7	7	7	7	7	4	4	7	99999997	1	99999997							1	1	0			3	1	1	2	2		1	1		3					2	1	1	1	10	10
167627456	5	4	4	5	3	3	3	2	3	4	4	4	4	3	99999997	1	99999997							1	1	0			3	99999997										1	1	0		3	1	1	10	10
167626713	5	4	5	5	5	4	5	5	5	4	4	5	5	5	1	0	99999997							1	1	0			3	99999997										2	2	0		4	99999997
167633949	5	5	5	6	5	5	5	5	5	6	4	6	5	6	3	0	99999997							1	1	0			3	99999997										1	1	0		3	99999997
167636152	4	4	7	6	6	6	4	1	5	5	4	6	2	2	1	0	99999997							1	1	0			3	99999997										1	1	0		3	99999997
167636031	4	4	4	5	5	5	4	5	5	5	5	4	5	4	1	0	99999997							1	1	0			3	99999997										1	1	0		3	99999997
167632322	4	3	7	4	7	5	1	1	4	4	4	7	4	1	1	0	99999997							1	1	0			3	99999997										1	1	0		3	99999997
167636173	4	3	4	4	4	4	3	4	3	4	4	4	4	4	1	0	99999997							1	1	0			3	99999997										1	1	0		3	99999997
167634758	6	4	7	6	5	6	6	5	6	6	5	4	4	3	1	0	99999997							1	1	0			3	99999997										1	1	0		3	99999997
167635608	4	4	6	5	4	6	4	4	3	5	3	5	3	4	1	0	99999997							1	1	0			3	99999997										1	1	0		3	99999997
167630979	2	6	5	7	7	7	4	4	3	4	1	6	1	1	1	0	99999997							99999996	99999996	ik zie het nut niet ervan			99999998	99999997										99999996	99999996	het slaat nergens op om iemand leven te verlengen		99999998	99999997
167625867	4	4	5	6	5	5	4	3	6	4	4	5	4	3	1	0	99999997							99999996	1	even gelijk			3	99999997										99999996	1	even gelijk		3	99999997
167635442	3	3	5	7	5	6	4	5	5	5	3	4	5	5	1	0	99999997							1	1	0			3	99999997										99999996	99999996	Ik zou dan kiezen wie is het eerst		99999998	99999997
167626701	5	4	6	6	5	6	4	4	5	2	4	5	4	2	1	0	99999997							99999996	99999996	de zinnen begreep ik niet goed.ze leken op elkaar			99999998	99999997										2	2	0		4	99999997
167633103	5	4	4	7	5	7	5	1	4	5	5	3	4	3	1	0	99999997							99999996	3	De patient moet zelf kunnen kiezen			5	99999997										1	1	0		3	99999997
167626831	2	6	7	7	7	7	2	2	1	6	2	6	1	2	1	0	99999997							99999996	3	client moet zelf kunnen beslissen wat voor hem het zwaarste weegt.			5	99999997										1	1	0		3	99999997
167627220	1	2	7	7	3	7	1	3	2	1	2	7	2	1	1	0	99999997							1	1	0			3	99999997										2	2	0		4	99999997
167631696	4	3	4	5	4	5	4	3	4	4	4	5	3	3	1	0	99999997							1	1	0			3	99999997										1	1	0		3	99999997
167628578	4	1	4	7	3	4	2	1	1	1	1	7	1	1	1	0	99999997							1	1	0			3	99999997										1	1	0		3	99999997
167635125	1	1	7	7	7	5	1	3	3	2	1	7	7	1	1	0	99999997							2	2	0			4	99999997										1	1	0		3	99999997
167629513	6	4	6	6	6	6	4	4	5	4	4	4	2	2	1	0	99999997							1	1	0			3	99999997										1	1	0		3	99999997
167631977	7	3	7	7	6	7	7	1	5	2	6	3	7	7	1	0	99999997							2	2	0			4	99999997										1	1	0		3	99999997
167632236	4	4	6	4	6	4	2	4	2	2	2	6	4	2	1	0	99999997							1	1	0			3	99999997										1	1	0		3	99999997
167629019	5	4	4	4	5	5	4	4	5	2	4	4	5	5	1	0	99999997							1	1	0			3	99999997										2	2	0		4	99999997
167631741	1	2	6	2	3	6	7	1	5	5	4	4	2	2	1	0	99999997							1	1	0			3	99999997										1	1	0		3	99999997
167632329	7	6	7	5	6	7	4	1	5	4	4	5	1	1	1	0	99999997							1	1	0			3	99999997										2	2	0		4	99999997
167628466	4	4	4	4	6	5	4	4	4	4	4	4	4	2	1	0	99999997							1	1	0			3	99999997										1	1	0		3	99999997
167631815	4	1	7	7	7	7	1	1	1	7	1	7	1	4	1	0	99999997							99999996	1	Mensen zijn voor mi gelijk			3	99999997										2	2	0		4	99999997
167635463	7	4	1	4	1	5	7	4	4	7	6	6	1	3	2	0	99999997							1	1	0			3	99999997										99999996	99999996	nvt		99999998	99999997
167628275	5	1	6	7	6	7	1	4	1	1	5	7	1	1	1	0	99999997							99999996	3	hangt van de inivuele situatie en persoon af			5	99999997										1	1	0		3	99999997
167627611	1	1	7	7	7	7	1	1	1	1	1	7	1	1	1	0	99999997							99999996	3	Hangt af van de wens van de patiënt. Langer leven of verbeterde kwaliteit.			5	99999997										1	1	0		3	99999997
167634802	5	6	6	6	4	4	6	4	4	5	6	2	6	6	3	0	99999997							2	2	0			4	99999997										1	1	0		3	99999997
167625934	4	4	5	5	6	5	4	4	4	4	3	6	4	3	1	0	99999997							1	1	0			3	99999997										1	1	0		3	99999997
167626029	4	4	7	7	6	7	4	1	3	4	4	7	1	1	1	0	99999997							1	1	0			3	99999997										1	1	0		3	99999997
167624957	6	3	7	7	5	6	4	3	4	5	3	5	1	1	1	0	99999997							1	1	0			3	99999997										1	1	0		3	99999997
167625920	6	1	4	4	4	4	6	1	4	6	6	6	4	5	2	0	99999997							1	1	0			3	99999997										1	1	0		3	99999997
167630053	1	1	7	7	7	7	1	1	2	1	1	6	1	1	1	0	99999997							1	1	0			3	99999997										2	2	0		4	99999997
167629695	5	6	7	4	7	5	3	1	4	4	4	5	4	3	1	0	99999997							1	1	0			3	99999997										1	1	0		3	99999997
167626601	7	4	7	6	5	7	6	4	4	4	6	7	2	4	1	0	99999997							2	2	0			4	99999997										1	1	0		3	99999997
167631668	6	6	6	6	5	6	5	2	6	6	5	7	6	2	1	0	99999997							1	1	0			3	99999997										1	1	0		3	99999997
167632958	4	1	7	7	7	7	7	1	4	7	5	4	1	1	1	0	99999997							1	1	0			3	99999997										1	1	0		3	99999997
167627981	5	4	5	5	5	5	5	4	5	5	3	5	5	2	1	0	99999997							1	1	0			3	99999997										1	1	0		3	99999997
167624039	6	2	7	7	6	6	2	2	2	6	6	7	2	2	1	0	99999997							1	1	0			3	99999997										1	1	0		3	99999997
167629558	4	1	7	7	7	7	1	1	4	7	4	7	1	1	1	0	99999997							1	1	0			3	99999997										1	1	0		3	99999997
167636557	5	5	7	6	5	6	3	2	4	5	3	5	2	2	1	0	99999997							1	1	0			3	99999997										1	1	0		3	99999997
167629193	7	4	5	5	5	6	5	3	5	5	7	5	3	5	2	0	99999997							1	1	0			3	99999997										1	1	0		3	99999997
167630056	6	4	7	7	5	7	6	1	5	2	4	7	1	1	1	0	99999997							1	1	0			3	99999997										1	1	0		3	99999997
167625305	5	1	6	7	7	7	6	1	4	4	3	4	4	5	1	0	99999997							1	1	0			3	99999997										1	1	0		3	99999997
167629814	7	4	7	1	1	7	4	1	7	1	1	7	1	1	1	0	99999997							1	1	0			3	99999997										1	1	0		3	99999997
167632482	4	2	6	6	6	6	3	2	2	6	4	6	4	3	1	0	99999997							99999996	99999996	ik vind dit hoogst vreemde vraagstellingen er wordt puur uitgegaan van de zorgverzekering			99999998	99999997										99999996	99999996	0		99999998	99999997
167634711	4	4	7	7	7	7	4	3	1	1	1	7	4	1	1	1	2	2	2,5		2,5		6					2,5	2	1	1	1,5	1,5		1,5	1,5		2					1,5	1	99999997
167630008	3	3	5	5	5	5	5	3	3	2	3	6	3	2	1	1	1	1	2	2		5					2		1	1	1	2	2		1	1		3					2	1	99999997
167634190	5	4	4	6	4	6	5	1	5	4	5	3	5	3	1	1	1	1	2	2		5					2		1	1	1	2	2		1	1		3					2	1	99999997
167632889	1	7	7	7	7	7	1	1	7	7	1	7	1	1	1	1	99999997							2	2	0			4	99999997										1	1	0		3	1	1	2	2
167625785	4	5	7	6	5	5	4	5	3	4	3	6	4	3	1	1	99999997							99999996	3	het hangt er heel erg vanaf hoe iemand de situatie zelf ervaart en hoe oud iemand is			5	1	1	1,5	1,5		1,5	1,5		2					1,5	1	1	1	6	6
167629635	4	4	5	3	5	5	4	5	4	4	4	4	4	2	1	1	99999997							2	2	0			4	1	1	1,5	1,5		1,5	1,5		2					1,5	1	1	1	10	10
167629365	7	3	3	4	5	3	2	4	4	4	6	6	2	4	2	1	1	1	2,5	2,5		6					2,5		1	1	1	1	1		2	2		1					1	1	1	1	6	6
167625232	4	3	5	5	5	3	3	5	3	4	4	4	3	3	1	1	1	1	2,5	2,5		6					2,5		1	1	1	2,5	2,5		,5	,5		4					2,5	1	1	1	10	10
167634709	4	4	7	5	5	6	4	5	5	5	4	3	4	3	1	1	99999997							1	1	0			3	99999997										1	1	0		3	99999997
167634450	5	4	6	5	4	6	5	5	5	4	5	5	4	4	1	1	99999997							1	1	0			3	99999997										2	2	0		4	99999997
167624498	5	5	4	4	4	4	5	4	5	5	5	3	4	4	3	1	1	1	1	1		3					1		1	99999997										1	1	0		3	99999997
167632700	4	1	7	5	7	1	1	1	1	4	1	7	1	1	1	1	99999997							1	1	0			3	1	1	1,5	1,5		1,5	1,5		2					1,5	1	99999997
167634028	4	4	4	4	5	4	4	4	4	4	4	4	4	4	1	1	2	2	1		1		3					1	2	1	1	1,5	1,5		1,5	1,5		2					1,5	1	99999997
167634871	5	5	4	6	6	4	4	5	5	4	5	5	4	5	1	1	99999997							1	1	0			3	2	2	4		4	1		1		2				4	2	2	2	10		10
167633729	5	3	3	5	4	3	5	5	4	3	3	4	5	3	2	1	1	1	1,5	1,5		4					1,5		1	99999997										99999996	99999996	Kwaliteit van leven is te abstract en daarbij te weinig een goede basis om een weloverwogen keuze te kunnen maken. Er zijn te weinig factoren bekend voor gefundeerd advies.		99999998	1	1	10	10
167631998	3	6	6	7	5	5	3	5	5	5	3	5	2	3	1	1	99999997							99999996	3	Voor ieder is deze keus anders			5	99999997										99999996	1	Dan moet je tussen mensen gaan kiezen en niemand is beter dan een ander.		3	1	1	2	2
167633682	5	3	7	7	6	5	5	5	5	7	7	5	1	2	1	1	1	1	,5	,5		2					,5		1	99999997										1	1	0		3	1	1	2	2
167630295	7	5	7	7	4	7	7	7	7	7	7	4	4	4	2	1	1	1	1	1		3					1		1	99999997										1	1	0		3	1	1	2	2
167624667	5	3	6	4	5	5	5	2	2	3	3	5	3	3	1	1	1	1	2	2		5					2		1	2	2	3,5		3,5	,5		,5		1				3,5	2	1	1	8	8
167631472	4	4	4	5	4	5	4	3	5	4	4	4	3	4	1	1	99999997							99999996	3	kan niet voor iemand anders kiezen, de ene zal de voorkeur hebben voor de kwaliteit de andere voor de levensverwachting			5	1	1	2	2		1	1		3					2	1	1	1	8	8
167632543	6	3	6	6	5	3	1	2	2	3	4	5	1	2	1	1	99999997							99999996	3	het is niet aan een beleidsmaker om hierover te beslissen, dat moet de patiënt zelf doen			5	1	1	1,5	1,5		1,5	1,5		2					1,5	1	1	1	10	10
167632783	7	4	2	3	5	4	5	4	5	6	3	5	2	6	3	1	99999997							99999996	3	De patienten zouden zelf hun keuze moeten maken			5	1	1	1,5	1,5		1,5	1,5		2					1,5	1	1	1	8	8
167624677	4	5	6	5	5	3	5	4	5	6	4	5	3	4	3	1	99999997							1	1	0			3	1	1	2	2		1	1		3					2	1	1	1	6	6
167627410	4	3	4	5	4	5	5	5	4	4	5	3	4	3	2	1	99999997							2	2	0			4	1	1	2	2		1	1		3					2	1	1	1	6	6
167635066	2	6	7	5	5	6	3	4	4	5	1	6	3	2	1	1	2	2	2		2		5					2	2	1	1	2	2		1	1		3					2	1	1	1	10	10
167627821	3	3	7	6	7	6	2	2	3	7	1	6	3	1	1	1	1	1	1	1		3					1		1	1	1	2	2		1	1		3					2	1	1	1	6	6
167635490	6	5	3	5	3	2	5	4	6	5	6	5	2	4	2	1	1	1	1	1		3					1		1	1	1	1,5	1,5		1,5	1,5		2					1,5	1	1	1	2	2
167629907	5	6	4	5	5	5	5	4	5	3	3	3	3	3	1	1	1	1	2	2		5					2		1	1	1	1,5	1,5		1,5	1,5		2					1,5	1	1	1	6	6
167624860	5	4	4	3	3	3	5	5	5	4	4	4	1	5	2	1	1	1	2	2		5					2		1	1	1	2	2		1	1		3					2	1	1	1	10	10
167634566	4	2	5	4	5	4	2	2	5	4	4	5	3	2	1	1	2	2	2		2		5					2	2	99999997										2	2	0		4	1	1	8	8
167624766	7	5	1	2	2	5	7	5	3	4	6	2	2	5	2	1	1	1	0	0		1					0		1	1	1	2,5	2,5		,5	,5		4					2,5	1	99999997
167634499	7	4	6	7	5	4	6	3	4	5	6	6	5	5	1	1	1	1	2	2		5					2		1	99999997										1	1	0		3	99999997
167629474	6	4	3	2	3	5	6	6	6	5	6	5	3	4	2	1	1	1	2,5	2,5		6					2,5		1	1	1	2,5	2,5		,5	,5		4					2,5	1	99999997
167625738	4	2	6	7	6	6	4	3	4	4	2	5	2	2	1	1	99999997							99999996	3	is voor ieder persoonlijk een afweging			5	99999997										99999996	99999996	wie zijn wij om dat te zeggen mensen die 1 punt verbetering hebben kan ook geweldig zijn		99999998	1	1	2	2
167629862	4	4	7	6	6	7	1	1	5	1	4	4	4	1	1	1	1	1	1	1		3					1		1	99999997										1	1	0		3	99999997
167628652	7	2	5	4	3	4	6	1	5	5	6	3	2	2	2	1	1	1	2,5	2,5		6					2,5		1	1	1	2,5	2,5		,5	,5		4					2,5	1	99999997
167628648	7	1	1	3	4	1	7	3	7	4	7	1	7	7	2	1	99999997							2	2	0			4	2	2	4,5		4,5	1,5		1,5		3				4,5	2	99999997
167625845	5	5	7	6	6	6	6	2	3	2	5	6	2	2	1	1	2	2	,5		,5		2					,5	2	99999997										1	1	0		3	99999997
167629029	4	5	5	4	4	4	4	4	4	4	4	4	3	3	1	1	2	2	1		1		3					1	2	99999997										2	2	0		4	99999997
167625699	6	4	5	5	6	7	6	5	5	6	5	4	5	4	1	1	1	1	2	2		5					2		1	99999997										1	1	0		3	99999997
167635132	5	3	4	5	4	5	3	3	6	4	5	4	3	3	1	1	1	1	1	1		3					1		1	99999997										2	2	0		4	99999997
167629859	7	1	5	6	5	5	5	1	1	4	3	5	5	3	1	1	1	1	1	1		3					1		1	99999997										1	1	0		3	99999997
167625568	5	5	5	6	5	5	4	3	4	5	2	4	2	2	1	1	1	1	2,5	2,5		6					2,5		1	99999997										1	1	0		3	99999997
167630952	4	4	7	7	6	6	2	1	2	1	4	3	3	2	1	1	1	1	2,5	2,5		6					2,5		1	99999997										1	1	0		3	99999997
167626566	5	3	5	5	6	5	4	3	4	4	3	4	4	2	1	1	99999997							2	2	0			4	1	1	2	2		1	1		3					2	1	99999997
167635512	4	2	6	5	5	6	2	1	3	5	4	5	1	2	1	1	99999997							2	2	0			4	1	1	1	1		2	2		1					1	1	99999997
167631305	6	2	4	6	5	6	7	2	2	5	5	5	2	4	1	1	99999997							1	1	0			3	1	1	2	2		1	1		3					2	1	99999997
167627936	2	1	7	7	7	4	3	1	3	3	1	7	1	1	1	1	2	2	0		0		1					0	2	1	1	1	1		2	2		1					1	1	99999997
167634332	5	4	5	6	6	4	2	2	5	5	6	4	2	3	1	1	99999997							2	2	0			4	99999997										1	1	0		3	1	1	2	2
167627838	7	6	7	7	5	7	6	5	7	6	7	6	1	1	1	1	99999997							1	1	0			3	99999997										1	1	0		3	1	1	2	2
167630942	7	1	7	7	7	7	4	4	1	7	7	7	4	1	1	1	99999997							2	2	0			4	99999997										2	2	0		4	1	1	8	8
167632529	6	7	7	7	5	7	4	1	4	6	4	7	1	3	1	1	2	2	2,5		2,5		6					2,5	2	99999997										1	1	0		3	1	1	6	6
167633182	7	6	2	6	5	6	7	1	1	2	6	2	1	2	2	1	1	1	,5	,5		2					,5		1	99999997										2	2	0		4	1	1	2	2
167631576	4	2	2	7	5	6	2	5	1	1	6	6	1	2	1	1	1	1	0	0		1					0		1	99999997										1	1	0		3	1	1	2	2
167632381	7	4	3	4	4	6	7	4	5	6	6	3	6	4	2	1	1	1	1	1		3					1		1	99999997										2	2	0		4	1	1	2	2
167630865	7	1	7	7	7	7	5	1	1	7	1	7	4	1	1	1	1	1	1	1		3					1		1	99999997										1	1	0		3	1	1	2	2
167630275	4	5	5	4	4	5	3	3	5	4	3	4	5	1	1	1	2	2	1,5		1,5		4					1,5	2	2	2	4		4	1		1		2				4	2	1	1	6	6
167628022	5	2	6	4	5	5	2	2	3	3	2	7	1	2	1	1	99999997							1	1	0			3	1	1	2	2		1	1		3					2	1	1	1	10	10
167625341	4	7	5	5	6	6	2	2	2	4	2	7	1	1	1	1	1	1	2	2		5					2		1	1	1	1,5	1,5		1,5	1,5		2					1,5	1	1	1	2	2
167625024	7	3	7	7	7	7	5	7	4	4	6	4	4	1	1	1	99999997							1	1	0			3	99999997										99999996	99999996	onduidelijke vraag		99999998	99999997
167628179	6	2	2	4	2	4	5	5	5	6	6	2	4	6	2	1	1	1	1	1		3					1		1	99999997										99999996	2	ik zie geen verschil		4	99999997
167630545	7	4	7	7	7	3	4	5	6	6	1	7	1	1	1	1	99999997							99999996	3	laat de patient zelf kiezen			5	99999997										1	1	0		3	99999997
167627244	6	3	5	5	6	4	6	5	5	5	5	4	4	5	2	1	99999997							1	1	0			3	99999997										1	1	0		3	99999997
167634183	6	1	7	7	5	7	5	4	1	1	7	7	1	1	1	1	1	1	1	1		3					1		1	99999997										1	1	0		3	99999997
167626778	4	2	5	6	5	6	3	5	6	5	5	5	3	3	1	1	1	1	2	2		5					2		1	99999997										1	1	0		3	99999997
167634020	7	3	7	7	7	5	7	7	7	7	7	2	7	5	2	1	99999997							2	2	0			4	1	1	2	2		1	1		3					2	1	99999997
167625864	5	3	5	3	5	5	5	5	2	4	5	5	2	3	2	1	2	2	2,5		2,5		6					2,5	2	1	1	2,5	2,5		,5	,5		4					2,5	1	99999997
167629510	6	6	6	6	7	5	6	6	6	6	5	6	7	6	3	1	1	1	1	1		3					1		1	1	1	2	2		1	1		3					2	1	99999997
167628436	5	3	4	5	4	5	5	3	4	3	4	4	4	4	1	1	1	1	1	1		3					1		1	1	1	1,5	1,5		1,5	1,5		2					1,5	1	99999997
167632132	7	5	2	7	5	7	5	5	2	1	3	3	5	1	1	1	1	1	,5	,5		2					,5		1	1	1	1,5	1,5		1,5	1,5		2					1,5	1	99999997
167625598	6	3	7	7	5	5	4	4	4	4	4	3	3	3	1	1	1	1	1,5	1,5		4					1,5		1	1	1	2	2		1	1		3					2	1	99999997
167635218	7	6	5	5	6	6	4	5	7	6	4	6	7	7	3	1	1	1	2,5	2,5		6					2,5		1	1	1	2	2		1	1		3					2	1	99999997
167631082	7	5	4	7	7	5	5	6	5	6	7	6	3	2	2	1	1	1	1	1		3					1		1	1	1	1,5	1,5		1,5	1,5		2					1,5	1	99999997
167625857	5	4	6	7	7	7	4	1	1	3	2	7	1	2	1	1	1	1	2,5	2,5		6					2,5		1	2	2	4,5		4,5	1,5		1,5		3				4,5	2	2	2	8		8
167625987	5	3	3	4	4	4	4	4	5	5	5	3	4	3	2	1	1	1	2,5	2,5		6					2,5		1	99999997										99999996	99999996	Omdat het in beide keuzes om jaren gaat heb ik geen voorkeur.		99999998	1	1	10	10
167629394	7	1	7	4	4	4	7	7	7	7	4	1	7	4	2	1	1	1	2	2		5					2		1	99999997										99999996	2	de beslissende feiten kom je pas achteraf te weten. De groepen zijn dus gelijk.		4	1	1	2	2
167628112	4	7	7	5	5	5	1	4	3	7	1	5	1	1	1	1	2	2	2		2		5					2	2	99999997										1	1	0		3	1	1	2	2
167629389	7	4	1	7	3	7	7	5	3	4	7	7	2	1	2	1	1	1	1	1		3					1		1	99999997										2	2	0		4	1	1	8	8
167625238	6	4	6	7	5	6	2	4	3	3	5	7	3	4	1	1	1	1	,5	,5		2					,5		1	99999997										1	1	0		3	1	1	6	6
167633214	6	3	3	6	3	3	6	5	4	5	6	3	3	3	2	1	1	1	1	1		3					1		1	99999997										2	2	0		4	1	1	6	6
167624313	7	1	3	4	3	4	4	4	3	4	6	5	2	4	2	1	1	1	2,5	2,5		6					2,5		1	99999997										2	2	0		4	1	1	10	10
167630258	4	6	4	5	5	4	3	3	5	3	3	4	4	5	3	1	2	2	1		1		3					1	2	2	2	4		4	1		1		2				4	2	1	1	10	10
167624101	5	4	4	4	4	5	5	4	4	4	5	4	5	5	2	1	99999997							99999996	3	persoonlijke keus patient			5	1	1	2	2		1	1		3					2	1	1	1	10	10
167627212	5	7	5	5	5	2	5	6	3	4	5	5	2	2	2	1	99999997							99999996	3	je kunt daar als buitenstaander niet over oordelen			5	1	1	1,5	1,5		1,5	1,5		2					1,5	1	1	1	2	2
167634341	5	6	6	6	5	5	3	5	3	3	5	5	3	3	1	1	99999997							2	2	0			4	1	1	1	1		2	2		1					1	1	1	1	4	4
167629769	7	4	5	6	4	5	7	4	6	7	3	6	4	5	3	1	99999997							1	1	0			3	1	1	1	1		2	2		1					1	1	1	1	6	6
167634700	2	5	4	2	2	2	2	2	6	3	2	2	2	3	3	1	2	2	,5		,5		2					,5	2	1	1	1	1		2	2		1					1	1	1	1	2	2
167628291	4	5	6	6	4	6	6	3	2	2	2	6	1	2	1	1	2	2	2		2		5					2	2	1	1	2	2		1	1		3					2	1	1	1	10	10
167630274	6	6	3	5	2	4	6	6	5	6	7	2	5	6	2	1	2	2	1		1		3					1	2	1	1	2,5	2,5		,5	,5		4					2,5	1	1	1	6	6
167626785	6	5	4	6	5	6	4	4	4	3	5	5	4	2	1	1	1	1	2,5	2,5		6					2,5		1	1	1	2,5	2,5		,5	,5		4					2,5	1	1	1	6	6
167630129	6	5	3	3	3	4	6	5	5	5	6	4	5	4	2	1	1	1	1	1		3					1		1	1	1	1,5	1,5		1,5	1,5		2					1,5	1	1	1	6	6
167635895	4	4	4	3	3	2	5	5	5	4	6	5	5	4	2	1	1	1	1,5	1,5		4					1,5		1	1	1	1,5	1,5		1,5	1,5		2					1,5	1	1	1	8	8
167631550	5	3	3	3	3	2	6	4	3	3	6	7	3	3	2	1	1	1	2	2		5					2		1	1	1	2	2		1	1		3					2	1	1	1	6	6
167626172	7	4	1	7	1	5	7	7	6	5	7	4	7	5	2	1	1	1	1,5	1,5		4					1,5		1	1	1	1,5	1,5		1,5	1,5		2					1,5	1	1	1	10	10
167626698	5	4	5	5	5	6	4	3	4	5	3	5	5	2	1	1	1	1	2	2		5					2		1	1	1	2	2		1	1		3					2	1	1	1	6	6
167631554	6	4	4	4	2	5	6	3	5	5	6	2	4	3	2	1	1	1	2	2		5					2		1	1	1	2	2		1	1		3					2	1	1	1	6	6
167635632	6	4	5	5	5	3	4	4	4	4	5	5	4	4	2	1	1	1	2	2		5					2		1	1	1	2,5	2,5		,5	,5		4					2,5	1	1	1	6	6
167633137	7	1	1	2	1	7	5	1	6	5	7	2	5	7	2	1	1	1	2	2		5					2		1	1	1	2	2		1	1		3					2	1	1	1	8	8
167625683	7	5	7	7	4	6	2	2	5	6	6	3	1	4	1	1	1	1	2,5	2,5		6					2,5		1	1	1	2	2		1	1		3					2	1	1	1	2	2
167633019	6	4	5	6	5	5	6	5	4	5	6	6	5	4	2	1	1	1	2	2		5					2		1	1	1	1	1		2	2		1					1	1	1	1	10	10
167627036	6	5	5	5	3	6	6	5	5	6	6	4	3	5	2	1	1	1	1	1		3					1		1	1	1	1,5	1,5		1,5	1,5		2					1,5	1	1	1	4	4
167628063	7	3	5	4	7	4	7	3	7	4	7	3	1	1	2	1	1	1	1	1		3					1		1	2	2	4		4	1		1		2				4	2	1	1	6	6
167626985	4	4	7	7	7	7	4	1	4	5	2	7	1	2	1	1	99999997							99999996	3	te persoonlijk			5	1	1	1	1		2	2		1					1	1	99999997
167628519	7	1	3	7	5	7	7	1	3	3	5	5	3	4	1	1	99999997							99999996	2	de winst op beide terreinen is te minimaal voor zowel a als b			4	1	1	1	1		2	2		1					1	1	1	1	2	2
167629783	7	4	5	6	5	4	5	5	5	5	2	6	1	3	1	1	99999997							1	1	0			3	1	1	1,5	1,5		1,5	1,5		2					1,5	1	99999997
167623887	7	4	2	4	4	6	7	4	4	6	5	4	3	4	2	1	1	1	1	1		3					1		1	99999997										99999996	2	verschil in kwaliteit van leven is te klein om recht op behandeling te kunnen scheiden		4	1	1	6	6
167635258	6	4	6	4	5	7	6	1	5	5	3	6	4	4	1	1	99999997							99999996	1	een ieder is gelijk			3	99999997										99999996	99999996	ja en nee		99999998	1	1	10	10
167624436	7	3	7	7	3	7	7	5	5	4	6	4	4	2	2	1	1	1	2,5	2,5		6					2,5		1	99999997										99999996	99999996	de beoordeling dient individueel te gebeuren, niet o.b.v. een verondersteld deel uitmaken van een groep.		99999998	99999997
167624192	5	5	4	4	4	3	7	1	3	5	6	2	2	2	2	1	1	1	2,5	2,5		6					2,5		1	99999997										1	1	0		3	99999997
167633419	7	4	6	6	6	6	4	1	4	1	1	4	1	1	1	1	2	2	2,5		2,5		6					2,5	2	99999997										1	1	0		3	99999997
167632835	6	2	6	6	4	4	6	2	2	4	2	6	2	2	1	1	2	2	0		0		1					0	2	99999997										1	1	0		3	99999997
167631699	3	2	6	6	6	7	4	2	3	6	3	6	3	3	1	1	1	1	1,5	1,5		4					1,5		1	99999997										1	1	0		3	99999997
167626047	5	2	3	2	3	6	5	2	5	5	4	5	3	5	3	1	1	1	2	2		5					2		1	99999997										1	1	0		3	99999997
167626809	4	4	5	5	5	4	4	4	3	5	4	5	4	3	1	1	1	1	2	2		5					2		1	99999997										1	1	0		3	99999997
167624884	5	4	6	4	5	6	5	4	4	4	4	5	4	4	1	1	1	1	2	2		5					2		1	99999997										2	2	0		4	99999997
167629514	4	4	7	7	7	7	4	4	4	4	4	7	4	1	1	1	1	1	0	0		1					0		1	99999997										1	1	0		3	99999997
167625584	6	4	5	7	6	5	3	2	2	1	6	7	2	1	1	1	1	1	0	0		1					0		1	99999997										1	1	0		3	99999997
167625108	7	7	5	7	5	7	6	1	3	5	5	6	5	1	1	1	1	1	,5	,5		2					,5		1	99999997										1	1	0		3	99999997
167629340	6	1	7	7	7	7	6	1	1	6	4	6	1	4	1	1	1	1	0	0		1					0		1	99999997										1	1	0		3	99999997
167630552	5	1	4	4	4	7	4	1	4	4	4	4	1	4	1	1	1	1	2,5	2,5		6					2,5		1	99999997										1	1	0		3	99999997
167633476	5	3	5	5	5	5	6	4	4	3	5	6	5	3	1	1	99999997							1	1	0			3	2	2	4,5		4,5	1,5		1,5		3				4,5	2	99999997
167634617	7	1	5	5	4	7	7	1	1	1	6	6	1	1	2	1	1	1	1	1		3					1		1	2	2	4		4	1		1		2				4	2	99999997
167631539	7	3	7	7	7	7	7	1	1	1	7	3	6	1	1	1	1	1	1	1		3					1		1	2	2	3,5		3,5	,5		,5		1				3,5	2	99999997
167626251	7	4	7	7	5	6	6	4	5	4	4	5	4	3	1	1	99999997							1	1	0			3	1	1	2	2		1	1		3					2	1	99999997
167632427	4	4	5	7	5	7	4	2	5	6	4	5	4	3	1	1	2	2	2,5		2,5		6					2,5	2	1	1	2,5	2,5		,5	,5		4					2,5	1	99999997
167628497	6	4	5	6	5	6	5	2	3	6	5	5	3	2	1	1	1	1	2,5	2,5		6					2,5		1	1	1	2,5	2,5		,5	,5		4					2,5	1	99999997
167625607	6	4	4	7	4	7	7	1	2	5	3	7	1	2	1	1	1	1	1,5	1,5		4					1,5		1	1	1	2	2		1	1		3					2	1	99999997
167634553	6	3	5	7	5	7	5	1	1	4	1	7	2	4	1	1	1	1	1	1		3					1		1	1	1	1	1		2	2		1					1	1	99999997
167627321	7	2	4	2	5	6	7	3	5	5	7	2	4	2	2	1	1	1	2,5	2,5		6					2,5		1	1	1	2,5	2,5		,5	,5		4					2,5	1	99999997
167627367	6	1	7	6	7	7	7	7	7	6	1	6	6	1	1	1	1	1	2,5	2,5		6					2,5		1	99999997										1	1	0		3	2	2	10		10
167626541	7	3	7	7	7	7	7	1	1	7	7	4	4	1	1	1	99999997							1	1	0			3	1	1	2	2		1	1		3					2	1	2	2	10		10
167625487	5	1	7	7	7	7	1	1	1	1	4	7	1	1	1	1	99999997							1	1	0			3	99999997										1	1	0		3	1	1	10	10
167627618	7	1	4	3	2	7	7	2	4	4	6	6	7	3	2	1	99999997							1	1	0			3	99999997										1	1	0		3	1	1	6	6
167634618	6	4	6	4	3	5	5	4	4	6	5	4	4	4	2	1	99999997							2	2	0			4	99999997										1	1	0		3	1	1	10	10
167628551	7	5	7	7	5	7	7	5	1	1	3	7	1	1	1	1	99999997							2	2	0			4	99999997										2	2	0		4	1	1	10	10
167624924	7	2	7	7	6	7	3	2	5	7	7	7	1	1	1	1	99999997							1	1	0			3	99999997										1	1	0		3	1	1	6	6
167634849	4	6	6	6	6	5	5	2	6	6	4	4	2	2	1	1	2	2	2,5		2,5		6					2,5	2	99999997										1	1	0		3	1	1	10	10
167635279	6	5	4	4	4	6	4	3	6	5	6	3	5	4	3	1	2	2	2,5		2,5		6					2,5	2	99999997										1	1	0		3	1	1	10	10
167633930	7	6	7	7	6	6	7	1	1	2	1	5	1	2	1	1	1	1	,5	,5		2					,5		1	99999997										1	1	0		3	1	1	10	10
167625128	7	2	4	5	4	7	6	5	6	5	7	3	7	1	2	1	1	1	2,5	2,5		6					2,5		1	99999997										1	1	0		3	1	1	10	10
167632901	6	1	7	6	5	6	6	1	6	6	4	7	4	1	1	1	1	1	1	1		3					1		1	99999997										1	1	0		3	1	1	2	2
167632594	4	7	7	5	7	7	3	2	5	4	5	7	4	2	1	1	1	1	2	2		5					2		1	99999997										1	1	0		3	1	1	10	10
167628506	6	4	4	6	3	7	5	1	4	2	3	4	6	3	1	1	1	1	1	1		3					1		1	99999997										1	1	0		3	1	1	10	10
167624655	4	1	4	1	4	7	4	2	4	1	5	7	1	1	1	1	1	1	,5	,5		2					,5		1	99999997										1	1	0		3	1	1	4	4
167624057	7	1	6	6	5	6	7	6	6	4	1	1	1	1	1	1	1	1	0	0		1					0		1	99999997										1	1	0		3	1	1	10	10
167624181	7	7	5	7	7	6	7	5	7	3	7	7	7	4	2	1	99999997							99999996	99999996	ze gaan dood!			99999998	1	1	2,5	2,5		,5	,5		4					2,5	1	1	1	4	4
167623860	7	4	1	3	3	3	6	1	5	7	7	5	5	5	3	1	1	1	1	1		3					1		1	1	1	2	2		1	1		3					2	1	1	1	10	10
167624602	7	5	4	4	4	4	7	4	4	4	7	5	1	4	2	1	1	1	2	2		5					2		1	1	1	2	2		1	1		3					2	1	1	1	6	6
167626277	2	1	6	7	7	7	4	4	1	4	2	7	6	1	1	1	99999997							99999996	1	ieder mens heeft recht op een gelijke behandeling			3	99999997										99999996	2	ieder mens heeft recht op een gelijke behandeling		4	99999997
167624992	7	1	7	7	3	7	7	5	1	1	3	3	7	3	1	1	99999997							1	1	0			3	99999997										1	1	0		3	99999997
167630895	7	7	3	3	3	5	7	1	5	3	7	1	3	5	2	1	99999997							1	1	0			3	99999997										1	1	0		3	99999997
167632796	7	4	7	6	7	7	4	7	7	6	4	3	4	1	1	1	99999997							1	1	0			3	99999997										1	1	0		3	99999997
167632479	5	4	6	5	5	5	4	5	4	4	2	5	2	5	1	1	99999997							1	1	0			3	99999997										1	1	0		3	99999997
167635424	4	4	7	7	6	7	1	4	4	4	4	7	4	2	1	1	99999997							1	1	0			3	99999997										1	1	0		3	99999997
167624014	6	2	5	6	4	6	5	5	6	2	5	3	2	3	2	1	1	1	2	2		5					2		1	99999997										1	1	0		3	99999997
167631586	7	5	5	6	4	7	7	7	4	5	5	7	5	4	2	1	1	1	2	2		5					2		1	99999997										1	1	0		3	99999997
167624661	7	3	5	7	3	1	7	7	2	3	4	3	5	5	2	1	1	1	2,5	2,5		6					2,5		1	99999997										2	2	0		4	99999997
167629008	7	3	7	7	5	3	4	4	4	5	4	4	4	1	1	1	1	1	2,5	2,5		6					2,5		1	99999997										1	1	0		3	99999997
167628025	7	1	7	7	5	6	5	7	1	7	5	6	1	1	1	1	1	1	1	1		3					1		1	99999997										1	1	0		3	99999997
167628071	5	3	4	5	2	5	5	5	5	4	5	2	5	5	2	1	99999997							2	2	0			4	1	1	2	2		1	1		3					2	1	99999997
167632812	7	1	4	7	4	7	1	4	1	1	4	7	4	1	1	1	99999997							1	1	0			3	1	1	2,5	2,5		,5	,5		4					2,5	1	99999997
167626786	7	2	7	6	5	7	6	5	2	2	4	6	2	5	1	1	1	1	2,5	2,5		6					2,5		1	1	1	2,5	2,5		,5	,5		4					2,5	1	99999997
167631000	6	2	7	7	6	7	5	6	2	5	3	7	2	1	1	1	1	1	1	1		3					1		1	1	1	2	2		1	1		3					2	1	99999997
167625524	5	2	5	6	5	4	5	4	5	6	4	3	2	3	1	1	1	1	1	1		3					1		1	1	1	1	1		2	2		1					1	1	99999997
167625820	6	4	4	4	2	4	3	5	3	5	7	3	1	2	2	1	1	1	2	2		5					2		1	1	1	2	2		1	1		3					2	1	99999997
167623866	5	4	5	5	3	6	5	4	6	5	5	5	4	5	3	1	1	1	1	1		3					1		1	1	1	1,5	1,5		1,5	1,5		2					1,5	1	99999997
167628261	7	4	6	5	4	5	7	2	3	5	5	3	2	2	2	1	99999997							1	1	0			3	99999997										1	1	0		3	2	2	10		10
167625028	3	5	6	6	6	6	3	1	2	6	2	6	2	2	1	1	2	2	2,5		2,5		6					2,5	2	99999997										2	2	0		4	2	2	10		10
167624510	6	4	6	6	5	4	6	2	5	5	4	5	4	3	1	1	1	1	1	1		3					1		1	1	1	1	1		2	2		1					1	1	2	2	4		4
167629956	7	6	4	5	5	3	6	1	3	6	6	5	7	5	3	1	1	1	2	2		5					2		1	99999997										99999996	99999996	Kwaliteit van leven is bij 6 ook groot		99999998	1	1	2	2
167627190	7	7	7	6	7	7	6	5	5	6	3	6	5	4	1	1	1	1	1,5	1,5		4					1,5		1	99999997										99999996	99999996	De waarde van een leven kan niet alleen bepaald worden naar de fysieke gesteldheid		99999998	1	1	8	8
167628273	7	6	4	4	3	5	3	4	7	5	7	4	4	4	3	1	99999997							1	1	0			3	99999997										1	1	0		3	1	1	6	6
167624749	7	4	4	5	4	5	7	5	4	4	4	5	1	2	2	1	99999997							1	1	0			3	99999997										1	1	0		3	1	1	6	6
167626268	7	7	7	7	7	7	7	7	4	7	4	7	4	1	1	1	99999997							1	1	0			3	99999997										1	1	0		3	1	1	10	10
167624462	5	1	5	6	5	6	3	2	2	2	3	6	2	3	1	1	1	1	1,5	1,5		4					1,5		1	99999997										1	1	0		3	1	1	8	8
167636595	6	3	7	7	5	6	6	6	4	6	3	5	5	6	1	1	1	1	2,5	2,5		6					2,5		1	99999997										1	1	0		3	1	1	10	10
167628878	6	3	6	2	4	4	5	4	6	6	3	4	3	2	2	1	1	1	1	1		3					1		1	99999997										2	2	0		4	1	1	6	6
167628838	7	6	7	7	7	7	5	3	5	4	5	6	1	2	1	1	1	1	1	1		3					1		1	2	2	5		5	2		2		4				5	2	1	1	10	10
167627071	6	2	6	7	7	6	2	3	6	5	2	5	1	1	1	1	99999997							2	2	0			4	1	1	2,5	2,5		,5	,5		4					2,5	1	1	1	10	10
167632574	6	7	7	7	6	6	4	4	5	6	3	6	3	2	1	1	99999997							1	1	0			3	1	1	2	2		1	1		3					2	1	1	1	10	10
167631899	2	3	6	6	5	4	5	4	3	3	2	6	3	3	1	1	99999997							1	1	0			3	1	1	1,5	1,5		1,5	1,5		2					1,5	1	1	1	6	6
167630403	7	6	2	2	5	1	7	7	6	7	7	2	5	7	2	1	99999997							1	1	0			3	1	1	2	2		1	1		3					2	1	1	1	10	10
167632906	7	2	6	6	6	6	4	2	1	5	4	6	2	2	1	1	99999997							1	1	0			3	1	1	2	2		1	1		3					2	1	1	1	6	6
167626810	6	7	7	7	5	4	4	5	5	4	4	5	4	5	1	1	99999997							1	1	0			3	1	1	2	2		1	1		3					2	1	1	1	6	6
167629158	5	5	6	6	4	5	4	4	3	4	4	4	4	3	1	1	2	2	2,5		2,5		6					2,5	2	1	1	2	2		1	1		3					2	1	1	1	6	6
167631055	5	5	7	6	6	4	5	1	1	5	5	7	5	1	1	1	2	2	2,5		2,5		6					2,5	2	1	1	2	2		1	1		3					2	1	1	1	10	10
167634319	7	7	7	7	7	7	7	7	7	7	7	7	7	6	1	1	1	1	2,5	2,5		6					2,5		1	1	1	2,5	2,5		,5	,5		4					2,5	1	1	1	8	8
167627240	1	4	7	7	5	1	7	7	1	3	5	5	7	1	1	1	1	1	2,5	2,5		6					2,5		1	1	1	1,5	1,5		1,5	1,5		2					1,5	1	1	1	10	10
167624280	5	4	6	6	4	6	4	3	5	3	5	6	5	4	1	1	1	1	1,5	1,5		4					1,5		1	1	1	2	2		1	1		3					2	1	1	1	10	10
167631380	6	6	5	4	4	6	6	2	5	3	6	5	2	2	2	1	1	1	2	2		5					2		1	1	1	1,5	1,5		1,5	1,5		2					1,5	1	1	1	6	6
167625621	3	4	6	7	5	6	4	3	5	5	5	6	3	1	1	1	1	1	2,5	2,5		6					2,5		1	1	1	1	1		2	2		1					1	1	1	1	8	8
167625676	6	6	5	5	5	6	4	5	6	6	6	4	6	5	3	1	1	1	1,5	1,5		4					1,5		1	1	1	1,5	1,5		1,5	1,5		2					1,5	1	1	1	6	6
167630996	7	4	1	2	1	2	7	4	6	6	7	1	1	7	2	1	1	1	1,5	1,5		4					1,5		1	1	1	2,5	2,5		,5	,5		4					2,5	1	1	1	10	10
167626333	7	7	6	6	6	5	7	5	5	5	5	6	5	3	2	1	1	1	2	2		5					2		1	1	1	1,5	1,5		1,5	1,5		2					1,5	1	1	1	6	6
167625127	7	4	6	5	6	5	6	5	5	6	6	5	6	5	2	1	1	1	2	2		5					2		1	1	1	2,5	2,5		,5	,5		4					2,5	1	1	1	10	10
167624240	6	4	3	5	4	5	7	4	4	4	5	7	3	4	2	1	1	1	2,5	2,5		6					2,5		1	1	1	2,5	2,5		,5	,5		4					2,5	1	1	1	10	10
167631628	5	3	5	5	4	5	4	3	3	5	5	3	5	3	1	1	1	1	1	1		3					1		1	1	1	2	2		1	1		3					2	1	1	1	8	8
167632917	7	7	7	6	4	6	7	5	6	4	5	4	5	4	2	1	1	1	1	1		3					1		1	1	1	1,5	1,5		1,5	1,5		2					1,5	1	1	1	8	8
167634310	7	3	7	7	7	7	3	5	5	6	3	5	2	2	1	1	1	1	2,5	2,5		6					2,5		1	1	1	1,5	1,5		1,5	1,5		2					1,5	1	1	1	6	6
167630839	6	5	5	5	4	2	5	5	5	5	5	4	5	5	2	1	1	1	2,5	2,5		6					2,5		1	1	1	2,5	2,5		,5	,5		4					2,5	1	1	1	6	6
167625425	7	4	2	6	4	4	6	4	3	2	5	3	4	4	2	1	1	1	1	1		3					1		1	1	1	2,5	2,5		,5	,5		4					2,5	1	1	1	10	10
167628536	3	5	4	3	3	3	5	6	5	5	5	4	4	5	3	1	1	1	1	1		3					1		1	1	1	1	1		2	2		1					1	1	1	1	4	4
167630309	7	5	4	5	4	4	6	3	5	6	5	4	2	4	2	1	1	1	2	2		5					2		1	1	1	1,5	1,5		1,5	1,5		2					1,5	1	1	1	6	6
[truncated: 33 more columns]
